# Supplementary material for: Active Gaze Guidance and Pupil Dilation Effects Through Subject Engagement in Ophthalmic Imaging
Source: J Eye Mov Res. 2025 Sep 19;18(5):45. doi: 10.3390/jemr18050045 (PMC12452769; doi:10.3390/jemr18050045)
Supplement: Supplementary file 1 [file jemr-18-00045-s001.zip]

Archive with 7 entries (7 files):
- Blinks.html
- Blinks.pdf
- example_video.mp4
- jemr-3809875_Blinks.csv
- jemr-3809875_Pupil_Dilation.csv
- Pupil_Dilation.html
- Pupil_Dilation.pdf
