# Supplementary material for: Active Gaze Guidance and Pupil Dilation Effects Through Subject Engagement in Ophthalmic Imaging
Source: J Eye Mov Res. 2025 Sep 19;18(5):45. doi: 10.3390/jemr18050045 (PMC12452769; doi:10.3390/jemr18050045)
Supplement: Supplementary file 1 [file jemr-18-00045-s001.zip › jemr-3809875_Blinks.csv]

Subject	Condition	Pattern	Blinks	Durations_s
1	Passive	1	0	8
1	Active	1	0	14
1	Passive	2	0	8
1	Active	2	0	19.5
1	Passive	3	0	50
1	Active	3	0	36
1	Passive	4	0	20
1	Active	4	0	15.5
1	Passive	5	0	5
1	Active	5	0	73.5
1	Passive	6	0	5
1	Active	6	0	59.5
1	Passive	7	0	5
1	Active	7	0	66.5
2	Passive	1	0	8
2	Active	1	0	5
2	Passive	2	2	8
2	Active	2	0	8
2	Passive	3	9	50
2	Active	3	3	33
2	Passive	4	4	20
2	Active	4	2	19
2	Passive	5	3	5
2	Active	5	6	32.5
2	Passive	6	3	5
2	Active	6	4	25.5
2	Passive	7	2	5
2	Active	7	7	55
3	Passive	1	0	8
3	Active	1	0	10
3	Passive	2	0	8
3	Active	2	0	5.5
3	Passive	3	3	50
3	Active	3	0	14
3	Passive	4	0	20
3	Active	4	0	15
3	Passive	5	0	5
3	Active	5	0	15
3	Passive	6	0	5
3	Active	6	0	28.5
3	Passive	7	1	5
3	Active	7	0	60
4	Passive	1	3	8
4	Active	1	2	36.5
4	Passive	2	1	8
4	Active	2	0	7.5
4	Passive	3	11	50
4	Active	3	0	34
4	Passive	4	6	20
4	Active	4	0	26
4	Passive	5	1	5
4	Active	5	0	42.5
4	Passive	6	2	5
4	Active	6	0	35.5
4	Passive	7	2	5
4	Active	7	0	35
5	Passive	1	1	8
5	Active	1	0	5.5
5	Passive	2	0	8
5	Active	2	0	7
5	Passive	3	11	50
5	Active	3	0	25
5	Passive	4	1	20
5	Active	4	0	23
5	Passive	5	1	5
5	Active	5	0	47.5
5	Passive	6	0	5
5	Active	6	1	34
5	Passive	7	1	5
5	Active	7	5	56
6	Passive	1	0	8
6	Active	1	0	8
6	Passive	2	0	8
6	Active	2	0	6
6	Passive	3	7	50
6	Active	3	0	37
6	Passive	4	2	20
6	Active	4	0	24
6	Passive	5	0	5
6	Active	5	0	34
6	Passive	6	1	5
6	Active	6	0	46
6	Passive	7	2	5
6	Active	7	3	64
7	Passive	1	0	8
7	Active	1	0	7
7	Passive	2	0	8
7	Active	2	0	7
7	Passive	3	1	50
7	Active	3	0	27
7	Passive	4	2	20
7	Active	4	0	14
7	Passive	5	0	5
7	Active	5	0	31
7	Passive	6	1	5
7	Active	6	0	36.5
7	Passive	7	0	5
7	Active	7	0	54.5
8	Passive	1	1	8
8	Active	1	0	8.5
8	Passive	2	0	8
8	Active	2	0	5.5
8	Passive	3	3	50
8	Active	3	0	20.5
8	Passive	4	2	20
8	Active	4	1	46.5
8	Passive	5	2	5
8	Active	5	0	33.5
8	Passive	6	2	5
8	Active	6	0	29.5
8	Passive	7	1	5
8	Active	7	0	40
9	Passive	1	1	8
9	Active	1	0	8
9	Passive	2	1	8
9	Active	2	0	8
9	Passive	3	20	50
9	Active	3	3	23
9	Passive	4	5	20
9	Active	4	3	26
9	Passive	5	1	5
9	Active	5	5	47.5
9	Passive	6	5	5
9	Active	6	3	32
9	Passive	7	2	5
9	Active	7	0	69.5
