# Supplementary material for: Active Gaze Guidance and Pupil Dilation Effects Through Subject Engagement in Ophthalmic Imaging
Source: J Eye Mov Res. 2025 Sep 19;18(5):45. doi: 10.3390/jemr18050045 (PMC12452769; doi:10.3390/jemr18050045)
Supplement: Supplementary file 1 [file jemr-18-00045-s001.zip › jemr-3809875_Pupil_Dilation.csv]

Subject	Condition	Pattern	Pupil mm
1	Passive	1	8.2869
1	Active	1	8.291
1	Passive	2	8.4792
1	Active	2	8.4412
1	Passive	3	8.0886
1	Active	3	8.2242
1	Passive	4	8.9024
1	Active	4	9.0619
1	Passive	5	8.5322
1	Active	5	9.0818
1	Passive	6	8.7713
1	Active	6	8.9514
1	Passive	7	8.7988
1	Active	7	9.0636
2	Passive	1	4.8883
2	Active	1	4.9086
2	Passive	2	4.475
2	Active	2	4.7723
2	Passive	3	4.5863
2	Active	3	5.1045
2	Passive	4	4.993
2	Active	4	5.1356
2	Passive	5	4.625
2	Active	5	5.2513
2	Passive	6	4.75
2	Active	6	5.2532
2	Passive	7	4.7733
2	Active	7	5.3237
3	Passive	1	6.1711
3	Active	1	6.4431
3	Passive	2	6.1306
3	Active	2	6.3627
3	Passive	3	5.7967
3	Active	3	6.4569
3	Passive	4	6.0396
3	Active	4	6.4625
3	Passive	5	6.007
3	Active	5	6.8973
3	Passive	6	5.97
3	Active	6	6.9938
3	Passive	7	6.611
3	Active	7	7.1701
4	Passive	1	6.9159
4	Active	1	7.5193
4	Passive	2	7.1481
4	Active	2	7.3588
4	Passive	3	6.7907
4	Active	3	7.2839
4	Passive	4	6.7715
4	Active	4	7.2574
4	Passive	5	7.129
4	Active	5	7.4979
4	Passive	6	6.842
4	Active	6	7.2147
4	Passive	7	7.264
4	Active	7	7.7566
5	Passive	1	4.9211
5	Active	1	5.7355
5	Passive	2	5.1069
5	Active	2	5.7914
5	Passive	3	5.0233
5	Active	3	5.639
5	Passive	4	4.9416
5	Active	4	5.479
5	Passive	5	4.4443
5	Active	5	5.6492
5	Passive	6	4.676
5	Active	6	5.6631
5	Passive	7	5.219
5	Active	7	5.7643
6	Passive	1	4.7275
6	Active	1	5.0306
6	Passive	2	4.8237
6	Active	2	4.9938
6	Passive	3	4.8316
6	Active	3	5.2926
6	Passive	4	4.9436
6	Active	4	5.1063
6	Passive	5	4.611
6	Active	5	5.3331
6	Passive	6	4.349
6	Active	6	5.2286
6	Passive	7	5.217
6	Active	7	5.4071
7	Passive	1	5.7073
7	Active	1	5.2013
7	Passive	2	4.6692
7	Active	2	5.0291
7	Passive	3	5.1467
7	Active	3	5.4709
7	Passive	4	5.1274
7	Active	4	5.2481
7	Passive	5	4.619
7	Active	5	5.5089
7	Passive	6	4.75
7	Active	6	5.487
7	Passive	7	5.2925
7	Active	7	6.1197
8	Passive	1	4.0072
8	Active	1	4.4278
8	Passive	2	3.9839
8	Active	2	4.405
8	Passive	3	4.0132
8	Active	3	4.5454
8	Passive	4	4.1065
8	Active	4	4.8594
8	Passive	5	4.1344
8	Active	5	5.2888
8	Passive	6	4.412
8	Active	6	5.3383
8	Passive	7	4.732
8	Active	7	5.7559
9	Passive	1	3.7038
9	Active	1	4.135
9	Passive	2	3.8322
9	Active	2	4.206
9	Passive	3	3.6405
9	Active	3	3.8768
9	Passive	4	3.5535
9	Active	4	3.6779
9	Passive	5	3.2633
9	Active	5	3.5241
9	Passive	6	3.5
9	Active	6	3.768
9	Passive	7	3.64
9	Active	7	4.0342
